# Supplementary material for: Influence of a phyA Mutation on Polyamine Metabolism in Arabidopsis Depends on Light Spectral Conditions
Source: Plants (Basel). 2023 Apr 18;12(8):1689. doi: 10.3390/plants12081689 (PMC10146636; doi:10.3390/plants12081689)
Supplement: Supplementary file 1 [file plants-12-01689-s001.zip]

Archive with 1 entries (1 files):
- plants-2324873-supplementary.pdf
